# Supplementary material for: Automated Annotation of Sites of Metabolism from Biotransformation Data
Source: J Chem Inf Model. 2025 Jun 17;65(13):7065–80. doi: 10.1021/acs.jcim.5c00819 (PMC12264948; doi:10.1021/acs.jcim.5c00819)
Supplement: Supplementary file 2 [file ci5c00819_si_002.txt]

substrate_smiles,metabolite_smiles,substrate_id,metabolite_id,annotation_rule,soms,time,evaluation
O=C(O)c1ccc[n+]([C@@H]2O[C@H](CO)[C@@H](O)[C@H]2O)c1,O=C(O)c1cccnc1,3257,915,elimination (general - type 1),[8],0.00676,1
CC(O)CO,C[C@@H](O)C=O,8021,3251,complex (subgraph isomorphism mapping),"[3, 4]",0.007541,1
O=P(O)(O)OC1OC(CO)C(O)C(O)C1O,O=P(O)(O)OCC1OC(O)C(O)C(O)C1O,1809,1624,complex (maximum common subgraph mapping),"[5, 6, 8, 15]",0.008537,2
O=C([O-])C(=O)CC(O)C(=O)[O-],O=CC(=O)[O-],634,3930,elimination (general - type 1),[5],0.007278,1
CC(C)(COP(=O)(O)OP(=O)(O)OC[C@H]1O[C@@H](n2cnc3c(N)ncnc32)[C@H](O)[C@@H]1OP(=O)([O-])[O-])[C@@H](O)C([O-])=NCCC([O-])=NCCSC(=O)CC(=O)[O-],CC/C=C\C/C=C\C/C=C\C/C=C\CCCCC(=O)CC(=O)SCCN=C([O-])CCN=C([O-])C(O)C(C)(C)COP(=O)(O)OP(=O)(O)OCC1O[C@H](n2cnc3c(N)ncnc32)C(O)C1OP(=O)([O-])[O-],58,6190,complex (maximum common subgraph mapping),[51],0.030195,1
CN[C@@H](C)Cc1ccccc1,C[C@H](N)Cc1ccccc1,435,5995,elimination (general - type 1),[0],0.007003,1
CC1(C)S[C@@H]2[C@H](NC(=O)[C@H](N)c3ccc(O)cc3)C(=O)N2[C@H]1C(=O)O,CC1(C)S[C@@H]2[C@H](NC(=O)[C@H](N)c3ccc(OC4O[C@H](C(=O)O)[C@@H](O)[C@H](O)[C@H]4O)cc3)C(=O)N2[C@H]1C(=O)O,11877,23856,addition (general),[15],0.007452,1
CCOc1ccccc1OCCN[C@H](C)Cc1ccc(OC)c(S(N)(=O)=O)c1,COc1ccc(C[C@@H](C)NCCOc2ccccc2O)cc1S(N)(=O)=O,1881,4638,elimination (general - type 1),[1],0.007702,1
COc1cc2nc(N3CCN(C(=O)C4CCCO4)CC3)nc(N)c2cc1OC,COc1cc2nc(N3CCNCC3)nc(N)c2cc1OC,11794,6113,elimination (general - type 1),[11],0.007832,1
C[C@]12CC[C@H]3[C@H](CC[C@H]4C[C@@H](O)CC[C@]43C)[C@H]1CC[C@@H]2O,C[C@]12CC[C@H]3[C@@H](CC[C@H]4CC(=O)CC[C@]43C)[C@H]1CC[C@@H]2O,10194,303,complex (subgraph isomorphism mapping),"[10, 11]",0.007796,1
C=C1CC[C@H](O)C/C1=C/C=C1\CCC[C@@]2(C)[C@H]1CC[C@@H]2[C@H](C)CCCC(C)C,C=C1CC[C@H](O)C/C1=C/C=C1\CCC[C@@]2(C)[C@H]1CC[C@@H]2[C@H](C)C[C@H](OC1O[C@H](C(=O)O)[C@@H](O)[C@H](O)[C@H]1O)C(=O)C(C)(C)O,1539,22406,addition (general),"[23, 24, 25]",0.007324,2
C[C@H](O)C(=O)[O-],CCCC(=O)[O-],4474,116,complex (maximum common subgraph mapping),"[0, 1]",0.006964,2
NC(=O)C1=CN([C@H]2O[C@H](COP(=O)([O-])OP(=O)([O-])OC[C@@H]3O[C@@H](n4cnc5c(N)ncnc54)[C@H](OP(=O)([O-])[O-])[C@@H]3O)[C@@H](O)[C@H]2O)C=CC1,NC(=O)C1=CN([C@H]2O[C@H](COP(=O)([O-])OP(=O)([O-])OC[C@@H]3O[C@@H](n4cnc5c(N)ncnc54)[C@H](OP(=O)([O-])[O-])[C@@H]3O)[C@@H](O)[C@H]2O)[C@@H](O)CC1,6566,3612,complex (maximum common subgraph mapping),[45],0.011689,1
Oc1c[nH]c2ccccc12,c1ccc2[nH]ccc2c1,3370,3181,elimination (general - type 2),[1],0.007043,1
CCCCCCCCCCCCC/C=C/[C@@H](O)[C@H](CO[C@@H]1O[C@H](CO)[C@@H](O[C@@H]2O[C@H](CO)[C@H](O)[C@H](O[C@@H]3O[C@H](CO)[C@@H](O[C@@H]4O[C@H](CO)[C@H](O)[C@H](O)[C@H]4O)[C@H](O)[C@H]3NC(C)=O)[C@H]2O)[C@H](O)[C@H]1O)NC(C)=O,CCCCCCCCCCCCC/C=C/[C@@H](O)[C@H](CO[C@@H]1O[C@H](CO)[C@@H](O[C@@H]2O[C@H](CO)[C@H](O)[C@H](O[C@@H]3O[C@H](CO)[C@@H](O[C@@H]4O[C@H](CO)[C@H](O)[C@H](O)[C@H]4O[C@@H]4O[C@@H](C)[C@@H](O)[C@@H](O)[C@@H]4O)[C@H](O)[C@H]3NC(C)=O)[C@H]2O)[C@H](O)[C@H]1O)NC(C)=O,259,122,addition (general),[53],0.008682,1
CC(C)=CCCC(C)C1CCC2C3=CC=C4CC(O)CCC4(C)C3CCC21C,CC(C)CCCC(C)C1CCC2C3=CC=C4CC(O)CCC4(C)C3CCC21C,1986,1086,complex (subgraph isomorphism mapping),"[1, 3]",0.007728,1
Cc1cc2nc3c(=O)[nH]c(=O)nc-3n(CC(O)C(O)C(O)COP(=O)([O-])OP(=O)([O-])OCC3OC(n4cnc5c(N)ncnc54)C(O)C3O)c2cc1C,Nc1ncnc2c1ncn2C1OC(COP(=O)([O-])[O-])C(O)C1O,3666,1186,complex (maximum common subgraph mapping),[26],0.010745,0
O=P1(NCCCl)OCCCN1CCCl,O=P1(NCCCl)OCCC(O)N1CCCl,11752,11893,addition (general),[9],0.00688,1
CCCCCCCCCCCCCCCCCCCC(=O)CC(=O)SCCN=C([O-])CCN=C([O-])[C@@H](O)C(C)(C)COP(=O)(O)OP(=O)(O)OC[C@@H]1O[C@H](n2cnc3c(N)ncnc32)[C@@H](O)[C@H]1OP(=O)([O-])[O-],CCCCCCCCCCCCCCCCCCCC(O)CC(=O)SCCN=C([O-])CCN=C([O-])[C@@H](O)C(C)(C)COP(=O)(O)OP(=O)(O)OC[C@@H]1O[C@H](n2cnc3c(N)ncnc32)[C@@H](O)[C@H]1OP(=O)([O-])[O-],2897,3249,complex (subgraph isomorphism mapping),"[19, 20, 47, 48]",0.012171,0
CC(C)[C@H]1CC[C@H](C(=O)N[C@H](Cc2ccccc2)C(=O)O)CC1,CC(C)C1CCC(C(=O)N[C@H](Cc2ccccc2)C(=O)OC2O[C@H](C(=O)O)[C@@H](O)[C@H](O)[C@H]2O)CC1,46,12022,addition (general),[20],0.007519,1
CC[C@@H](O)/C=C/C=C\C/C=C\C/C=C\C/C=C\CCCC(=O)[O-],CCC(O)/C=C/C=C\C/C=C/C=C/C=C/C1OC1CCCC(=O)[O-],735,10809,complex (maximum common subgraph mapping),"[15, 16]",0.011102,1
CCCCCCCCCCCCC/C=C/[C@@H](O)[C@H](CO[C@@H]1O[C@H](CO)[C@@H](O[C@@H]2O[C@H](CO)[C@H](O[C@@H]3O[C@H](CO)[C@H](O)[C@H](O)[C@H]3NC(C)=O)[C@H](O[C@]3(C(=O)[O-])C[C@H](O)[C@@H](NC(C)=O)[C@H]([C@H](O)[C@H](O)CO)O3)[C@H]2O)[C@H](O)[C@H]1O)NC(C)=O,CCCCCCCCCCCCC/C=C/[C@@H](O)[C@H](CO[C@@H]1O[C@H](CO)[C@@H](O[C@@H]2O[C@H](CO)[C@H](O[C@@H]3O[C@H](CO)[C@H](O)[C@H](O[C@@H]4O[C@H](CO)[C@H](O)[C@H](O)[C@H]4O)[C@H]3NC(C)=O)[C@H](O[C@]3(C(=O)[O-])C[C@H](O)[C@@H](NC(C)=O)[C@H]([C@H](O)[C@H](O)CO)O3)[C@H]2O)[C@H](O)[C@H]1O)NC(C)=O,817,1847,addition (general),[42],0.009696,1
CNCC[C@H](Oc1cccc2ccccc12)c1cccs1,CNCC[C@H](Oc1ccc(O[C@@H]2O[C@H](C(=O)O)[C@@H](O)[C@H](O)[C@H]2O)c2ccccc12)c1cccs1,7585,16528,addition (general),[9],0.00754,1
Cc1cccc(C)c1N,Cc1cc(O)cc(C)c1N,4400,16376,addition (general),[3],0.007087,1
COCC(=O)COP(=O)([O-])[O-],COC[C@@H](O)COP(=O)([O-])[O-],7238,5063,complex (subgraph isomorphism mapping),"[3, 4]",0.007084,1
CC/C=C\CC1C(=O)CCC1CCCCCC(=O)CC(=O)SCCNC(=O)CCNC(=O)C(O)C(C)(C)COP(=O)(O)OP(=O)(O)OCC1OC(n2cnc3c(N)ncnc32)C(O)C1OP(=O)(O)O,CC(=O)SCCNC(=O)CCNC(=O)[C@H](O)C(C)(C)COP(=O)(O)OP(=O)(O)OC[C@H]1O[C@@H](n2cnc3c(N)ncnc32)[C@H](O)[C@@H]1OP(=O)(O)O,10775,418,elimination (general - type 1),[16],0.008757,1
CCCCC/C=C\C/C=C\C/C=C\C/C=C\CCCC(=O)O,CCCCC/C=C\C/C=C\C/C=C\CC1OC1CCCC(=O)O,534,4602,complex (maximum common subgraph mapping),"[14, 15]",0.011051,1
NC(=O)C1=CN([C@H]2O[C@H](COP(=O)([O-])OP(=O)([O-])OC[C@@H]3O[C@@H](n4cnc5c(N)ncnc54)[C@H](O)[C@@H]3O)[C@@H](O)[C@H]2O)[C@@H](O)CC1,NC(=O)C1=CN([C@H]2O[C@H](COP(=O)([O-])OP(=O)([O-])OC[C@@H]3O[C@@H](n4cnc5c(N)ncnc54)[C@H](O)[C@@H]3O)[C@@H](O)[C@H]2O)[C@H](O)CC1,7285,2761,complex (subgraph isomorphism mapping),[],0.00995,2
CCC(=O)SCCNC(=O)CCNC(=O)[C@H](O)C(C)(C)COP(=O)([O-])OP(=O)([O-])OC[C@@H]1O[C@@H](n2cnc3c(N)ncnc32)[C@H](O)[C@@H]1OP(=O)([O-])[O-],CC(C)(COP(=O)([O-])OP(=O)([O-])OC[C@@H]1O[C@@H](n2cnc3c(N)ncnc32)[C@H](O)[C@@H]1OP(=O)([O-])[O-])[C@@H](O)C(=O)NCCC(=O)NCCS,5742,5,elimination (general - type 1),[2],0.008649,1
C[C@@H]1Nc2nc(N)[nH]c(=O)c2N2CN(c3ccc(C[C@H](O)[C@H](O)[C@H](O)CO[C@H]4O[C@H](COP(=O)(O)O[C@@H](CCC(=O)O)C(=O)O)[C@@H](O)[C@H]4O)cc3)[C@H](C)C12,CC(Nc1ccc(CC(O)C(O)C(O)COC2OC(COP(=O)(O)OC(CCC(=O)O)C(=O)O)C(O)C2O)cc1)C1Nc2c(nc(N)[nH]c2=O)NC1C,3724,10564,elimination (general - type 1),[12],0.00829,1
Nc1ccccc1C(=O)CC(N)C(=O)O,Nc1c(O)cccc1C(=O)CC(N)C(=O)O,340,2007,addition (general),[2],0.007295,1
Cc1cn([C@H]2C[C@H](O)[C@@H](COP(=O)(O)OP(=O)([O-])[O-])O2)c(=O)nc1[O-],[H]/N=c1\nc([O-])c2ncn([C@H]3C[C@H](O)[C@@H](COP(=O)(O)OP(=O)([O-])[O-])O3)c2[nH]1,588,633,complex (maximum common subgraph mapping),"[1, 2, 20]",0.011199,2
[H]/N=c1/ccn([C@@H]2O[C@H](COP(=O)(O)OP(=O)(O)OCCN)[C@@H](O)[C@H]2O)c([O-])n1,[H]/N=c1/ccn([C@@H]2O[C@H](COP(=O)([O-])O)[C@@H](O)[C@H]2O)c([O-])n1,9165,2711,complex (maximum common subgraph mapping),[14],0.010357,0
CCCCCCCCC=CCCCCCCCC(=O)SCCNC(=O)CCNC(=O)[C@H](O)C(C)(C)COP(=O)([O-])OP(=O)([O-])OC[C@@H]1O[C@@H](n2cnc3c(N)ncnc32)[C@H](O)[C@@H]1OP(=O)([O-])[O-],CC(C)(COP(=O)([O-])OP(=O)([O-])OC[C@@H]1O[C@@H](n2cnc3c(N)ncnc32)[C@H](O)[C@@H]1OP(=O)([O-])[O-])[C@@H](O)C(=O)NCCC(=O)NCCSC(=O)CCCCCCCC=CCCCCCCCCO,7262,5408,addition (general),[0],0.00892,1
CC(C)(COP(=O)(O)OP(=O)(O)OC[C@H]1O[C@@H](n2cnc3c(N)ncnc32)[C@H](O)[C@@H]1OP(=O)([O-])[O-])[C@@H](O)C([O-])=NCCC([O-])=NCCS,CCCCC/C=C\CC=CC/C=C\C/C=C\CCCCCCCC(=O)SCCN=C([O-])CCN=C([O-])[C@H](O)C(C)(C)COP(=O)(O)OP(=O)(O)OC[C@H]1O[C@@H](n2cnc3c(N)ncnc32)[C@H](O)[C@@H]1OP(=O)([O-])[O-],99,1529,addition (general),[47],0.007884,1
Cc1cn([C@H]2C[C@H](O)[C@@H](COP(=O)([O-])OP(=O)(O)OP(=O)([O-])[O-])O2)c(=O)nc1[O-],[H]/N=c1/ccn([C@H]2C[C@H](O)[C@@H](COP(=O)(O)OP(=O)([O-])[O-])O2)c([O-])n1,4903,2029,complex (maximum common subgraph mapping),"[1, 18, 27]",0.010742,2
C=C(C)CCOP(=O)([O-])OP(=O)([O-])[O-],O=P([O-])([O-])OP(=O)([O-])O,753,8585,elimination (phosphate-derivative hydrolysis),[6],0.008701,1
CC(C)(COP(=O)(O)OP(=O)(O)OC[C@H]1O[C@@H](n2cnc3c(N)ncnc32)[C@H](O)[C@@H]1OP(=O)([O-])[O-])[C@@H](O)C([O-])=NCCC([O-])=NCCS,CCCCCCC/C=C\CCCCCCCC(=O)SCCN=C([O-])CCN=C([O-])[C@H](O)C(C)(C)COP(=O)(O)OP(=O)(O)OC[C@H]1O[C@@H](n2cnc3c(N)ncnc32)[C@H](O)[C@@H]1OP(=O)([O-])[O-],99,4014,addition (general),[47],0.007871,1
NS(=O)(=O)c1ccc(-c2c(-c3ccccc3)noc2CO)cc1,NS(=O)(=O)c1ccc(-c2c(-c3ccccc3)noc2C(=O)O)cc1,1363,13339,addition (general),[19],0.007114,1
O=C(O)COc1ccc(C(=O)c2cccs2)c(Cl)c1Cl,CC(C(=O)O)c1ccc(C(=O)C2=CC3OC3S2)cc1,8581,21724,complex (maximum common subgraph mapping),"[5, 13, 14, 16, 18]",0.011267,2
NCCC(O)=N[C@@H](Cc1cnc[nH]1)C(=O)O,CC([O-])=NCCC(O)=N[C@H](Cc1cnc[nH]1)C(=O)O,4372,16348,addition (general),[0],0.007749,1
[H]/N=C(\O)C[C@H](N)C(=O)O,C[C@H](N)C(=O)O,42,360,elimination (general - type 1),[2],0.007317,1
NCCC=O,NCCC(=O)O,4262,783,addition (general),[3],0.007181,1
COc1ccc2ccc(=O)oc2c1CC=C(C)C,CC(C)=CCc1c(O)ccc2ccc(=O)oc12,11665,23645,elimination (general - type 1),[0],0.007089,1
CCCCCCCC/C=C\C/C=C\C/C=C\CCCC(=O)SCCN=C([O-])CCN=C([O-])[C@@H](O)C(C)(C)COP(=O)(O)OP(=O)(O)OC[C@@H]1O[C@H](n2cnc3c(N)ncnc32)C(O)C1OP(=O)([O-])[O-],CC(C)(COP(=O)(O)OP(=O)(O)OC[C@H]1O[C@@H](n2cnc3c(N)ncnc32)[C@H](O)[C@@H]1OP(=O)([O-])[O-])[C@@H](O)C([O-])=NCCC([O-])=NCCS,5199,99,elimination (general - type 1),[19],0.008578,1
N=C(N)NCC(=O)O,NCC(=O)O,1891,34,elimination (general - type 1),[1],0.006926,1
Nc1nc2c(ncn2C2OC(COP(=O)(O)OP(=O)(O)OP(=O)(O)O)C(O)C2O)c(=O)[nH]1,Nc1nc(N[C@@H]2O[C@H](COP(=O)(O)OP(=O)(O)OP(=O)(O)O)[C@@H](O)[C@H]2O)c(NC=O)c(=O)[nH]1,2026,5664,complex (maximum common subgraph mapping - heterocycle opening),[6],0.013764,1
CC(C)CCCC(C)C1CCC2C3=CC=C4CC(O)CCC4(C)C3CCC21C,CC(C)CCCC(C)C1CCC2C3CC=C4CC(O)CCC4(C)C3CCC12C,1086,540,complex (subgraph isomorphism mapping),"[12, 13]",0.007955,1
NCCOP(=O)(O)O,C/C=C\OCC(O)COP(=O)(O)OCCN,3088,617,addition (general),"[6, 7]",0.006992,1
CC(C)C[C@H](N)C(=O)O,[H]/N=C(\N)NCCC[C@H]([NH3+])C(=O)O,151,240,complex (maximum common subgraph mapping),"[0, 1, 2]",0.01054,2
CCCCCCC(=O)O[C@H]1CC[C@H]2[C@@H]3CCC4=CC(=O)CC[C@]4(C)[C@H]3CC[C@]12C,C[C@]12CC[C@H]3[C@@H](CCC4=CC(=O)CC[C@@]43C)[C@@H]1CC[C@@H]2O,9751,184,elimination (ester hydrolysis),[6],0.009222,1
O=P([O-])([O-])OP(=O)(O)OC[C@H]1O[C@@H](n2cnc3c([O-])ncnc32)[C@H](O)[C@@H]1O,O=P([O-])(O)OC[C@H]1O[C@@H](n2cnc3c([O-])ncnc32)[C@H](O)[C@@H]1O,2471,4874,complex (maximum common subgraph mapping),[4],0.010851,0
Brc1ccccc1,BrC1=CC=CC2OC12,2475,2900,complex (maximum common subgraph mapping),"[2, 3, 5, 6]",0.010537,1
CC(=O)c1c(C)c2cnc(Nc3ccc(N4CCNCC4)cn3)nc2n(C2CCCC2)c1=O,CC(=O)c1c(C)c2cnc(Nc3ccc(N4CCNC(C=O)C4)cn3)nc2n(C2CCCC2)c1=O,645,19205,addition (general),"[17, 19]",0.00779,1
CC1=C(C=C/C(C)=C\C=C\C(C)=C\C(=O)[O-])C(C)(C)CCC1,CC1=C(/C=C/C(C)=C/C=C/C(C)=C/C(=O)O[C@@H]2O[C@H](C(=O)[O-])[C@@H](O)[C@H](O)[C@H]2O)C(C)(C)CCC1,2349,17955,complex (maximum common subgraph mapping),[15],0.010744,1
C/C=C/OC[C@H](COP(=O)([O-])OCC[NH3+])OC(C)=O,C/C=C/OC[C@H](CO)OC(C)=O,2317,3486,elimination (phosphate-derivative hydrolysis),[8],0.008246,1
CC(=O)N[C@@H]1C(O)O[C@H](COP(=O)([O-])[O-])[C@@H](O)[C@@H]1O,CC(=O)N[C@@H]1[C@@H](OP(=O)([O-])[O-])O[C@H](CO)[C@@H](O)[C@@H]1O,148,11244,complex (maximum common subgraph mapping),"[6, 10]",0.011506,2
Cc1ncc(CO)c(CO)c1O,Cc1ncc(COP(=O)([O-])O)c(CO)c1[O-],1753,7270,addition (general),[6],0.006957,1
N[C@@H](CCCC=O)C(=O)O,N[C@@H](CCCC(=O)[O-])C(=O)O,3522,1513,addition (general),[5],0.006798,1
CC(C)CCO,CC(C)CC=O,8418,4832,complex (subgraph isomorphism mapping),"[4, 5]",0.006971,1
OCC1OC(O)(CO)C(O)C1O,OCC(O)C(O)C(O)C(O)CO,3008,1613,complex (maximum common subgraph mapping - heterocycle opening),[4],0.008636,1
C[C@]12CC[C@H]3[C@@H](CCC4=CC(=O)CC[C@@]43C)[C@@H]1CC[C@@H]2O,C[C@]12CC[C@H]3[C@@H](CCC4=CC(=O)CC[C@@]43C)[C@@H]1CC[C@@H]2O[C@@H]1O[C@H](C(=O)O)[C@@H](O)[C@H](O)[C@H]1O,184,21622,addition (general),[20],0.007151,1
NC(CCC(=O)O)C(=O)O,CC(=O)NC(CCC(=O)O)C(=O)O,464,6810,addition (general),[0],0.006987,1
CC(C)(COP(=O)([O-])OP(=O)([O-])OC[C@H]1O[C@@H](n2cnc3c(N)ncnc32)[C@H](O)[C@@H]1OP(=O)([O-])[O-])[C@@H](O)C(=O)NCCC(=O)NCCS,CCCCCCCC(=O)SCCNC(=O)CCNC(=O)[C@H](O)C(C)(C)COP(=O)([O-])OP(=O)([O-])OC[C@H]1O[C@@H](n2cnc3c(N)ncnc32)[C@H](O)[C@@H]1OP(=O)([O-])[O-],297,12763,addition (general),[47],0.008004,1
O=C1C=C2CN(Cc3ccccc3Cl)CCC2S1,O=C(O)CC1CN(Cc2ccccc2Cl)CCC1S,1755,13731,complex (maximum common subgraph mapping - heterocycle opening),[1],0.012737,1
O=c1nc([O-])ccn1[C@H]1C[C@H](O)[C@@H](COP(=O)([O-])O)O1,Cc1cn([C@H]2C[C@H](O)[C@@H](COP(=O)([O-])O)O2)c(=O)nc1[O-],969,4735,addition (general),[5],0.007186,1
CC1CCC2C3CCC4=CC(=O)CCC4(C)C3CCC12C,CC1CCC2C3CC[C@H]4CC(=O)CCC4(C)C3CCC12C,1553,6413,complex (subgraph isomorphism mapping),"[8, 9]",0.007755,1
CC(C)(COP(=O)(O)OP(=O)(O)OCC1OC(n2cnc3c(N)ncnc32)C(O)C1OP(=O)(O)O)C(O)C(=O)NCCC(=O)NCCS,CC(C(=O)O)C(=O)SCCNC(=O)CCNC(=O)C(O)C(C)(C)COP(=O)(O)OP(=O)(O)OCC1OC(n2cnc3c(N)ncnc32)C(O)C1OP(=O)(O)O,158,4812,addition (general),[47],0.007934,1
C=C1CC[C@H](O)C/C1=C\C=C1/CCC[C@]2(C)[C@@H]1CC[C@H]2[C@@H](C)C[C@H]1C[C@](C)(O)[C@@H](O)O1,C=C1CC[C@H](O)C/C1=C\C=C1/CCC[C@]2(C)[C@@H]1CC[C@H]2[C@@H](C)C[C@H]1C[C@](C)(O)C(=O)O1,683,12659,complex (subgraph isomorphism mapping),"[28, 29]",0.008324,1
Nc1cncn1[C@@H]1O[C@H](COP(=O)(O)O)[C@@H](O)[C@H]1O,Nc1c(C(=O)O)ncn1C1OC(COP(=O)(O)O)C(O)C1O,10986,1239,addition (general),[2],0.007152,1
[H]/N=c1\nc([O-])c2ncn([C@@H]3O[C@@H]4COP(=O)(O)O[C@H]4[C@H]3O)c2[nH]1,[H]/N=c1\nc([O-])c2ncn([C@@H]3O[C@H](COP(=O)([O-])O)[C@@H](O)[C@H]3O)c2[nH]1,5884,7291,complex (maximum common subgraph mapping),[18],0.030965,0
COc1ccc2nc(S(=O)Cc3ncc(C)c(OC)c3C)[nH]c2c1,COc1ccc2nc(S(=O)(=O)Cc3ncc(C)c(OC)c3C)[nH]c2c1,1010,18172,addition (general),[8],0.007559,1
Nc1nc2[nH]cnc2c(=O)[nH]1,Nc1nc2c(ncn2C2OC(COP(=O)(O)O)C(O)C2O)c(=O)[nH]1,1158,1435,addition (general),[4],0.007855,1
C[C@]12CC[C@@H]3c4ccc(O)cc4CC[C@H]3[C@@H]1CCC2=O,C[C@]12CC[C@@H]3c4ccc(O)cc4C[C@@H](O)C3[C@@H]1CCC2=O,6443,23550,addition (general),[13],0.007547,1
[H]/N=C1/N=C(O)C23NC(CN=C2N1)[C@@H](O)[C@@H](C)O3,[H]/N=c1\nc(O)c2c([nH]1)NCC(C(O)C(C)O)=N2,5687,17663,complex (maximum common subgraph mapping - heterocycle opening),[6],0.009681,1
NCCS(=O)O,NCCS(=O)(=O)O,5676,3293,addition (general),[3],0.007636,1
O=C(O)/C=C/C(=O)CC(=O)C(=O)O,CC(=O)C(=O)O,9111,1804,elimination (general - type 1),[5],0.007297,1
CCCCCC/C=C/C(=O)SCCN=C([O-])CCN=C([O-])[C@H](O)C(C)(C)COP(=O)(O)OP(=O)(O)OC[C@H]1O[C@@H](n2cnc3c(N)ncnc32)[C@H](O)[C@@H]1OP(=O)([O-])[O-],CCCCCCC(O)CC(=O)SCCN=C([O-])CCN=C([O-])[C@H](O)C(C)(C)COP(=O)(O)OP(=O)(O)OC[C@H]1O[C@@H](n2cnc3c(N)ncnc32)[C@H](O)[C@@H]1OP(=O)([O-])[O-],2685,6693,complex (maximum common subgraph mapping),[6],0.011544,1
CC(C)CCC[C@@H](C)[C@H]1CC[C@H]2[C@@H]3CC=C4C[C@@H](OS(=O)(=O)[O-])CC[C@]4(C)[C@H]3CC[C@@]21C,CC(C)CCC[C@@H](C)[C@H]1CC[C@H]2[C@@H]3CC=C4C[C@@H](O)CC[C@]4(C)[C@H]3CC[C@@]21C,7160,48,elimination (sulfur-derivative hydrolysis),[19],0.008634,1
N/C(C(=O)O)=C(/C=C\C=O)C(=O)O,Nc1c(O)cccc1C(=O)O,1476,3682,complex (maximum common subgraph mapping),"[2, 8]",0.010172,0
CCCCC/C=C\C/C=C\C/C=C\CC=CCCCC(=O)[O-],CCCCC/C=C\C/C=C\C/C=C\C=C[C@H](CCCC(=O)[O-])OO,731,4773,complex (maximum common subgraph mapping),[15],0.01045,1
CSCC[C@H](N)C(=O)O,N[C@@H](Cc1c[nH]c2ccccc12)C(=O)O,576,451,complex (maximum common subgraph mapping),[2],0.010401,2
[H]/N=c1/nc([O-])c(N=C[O-])c(N[C@@H]2O[C@H](COP(=O)(O)OP(=O)(O)OP(=O)([O-])[O-])[C@@H](O)[C@H]2O)[nH]1,[H]/N=c1/nc([O-])c(N)c(N[C@@H]2O[C@H](COP(=O)([O-])OP(=O)(O)OP(=O)([O-])[O-])[C@@H](O)[C@H]2O)[nH]1,6897,2020,complex (maximum common subgraph mapping),[7],0.011206,1
O=C([O-])CCC(=O)C(=O)[O-],O=C([O-])CC[C@@H](O)C(=O)[O-],270,5081,complex (subgraph isomorphism mapping),"[5, 6]",0.007475,1
O=C([O-])C[C@H](O)C(=O)[O-],O=C([O-])CC(O)(CC(=O)[O-])C(=O)[O-],1889,390,addition (general),[4],0.00708,1
CC(C)[C@H](N)C(=O)O,[H]/N=C(\O)NCCC[C@H](N)C(=O)O,507,999,complex (maximum common subgraph mapping),"[0, 1, 2]",0.010762,2
CC(C)CCCC(C)C1CCC2C3C(O)CC4CC(=O)CCC4(C)C3CCC12C,CC(C)CCCC(C)C1CCC2C3C(O)CC4=CC(=O)CCC4(C)C3CCC12C,5634,7010,complex (subgraph isomorphism mapping),"[16, 17]",0.008456,1
CC1=C(/C=C/C(C)=C/C=C/C(C)=C/C=O)C(C)(C)CCC1,CC1=C(/C=C/C(C)=C/C=C/C(C)=C/C=O)C(C)(C)C(O)CC1,2845,14821,addition (general),[18],0.007166,1
Nc1ccn([C@H]2C[C@H](O)[C@H](COP(=O)([O-])OP(=O)([O-])OP(=O)([O-])[O-])O2)c(=O)n1,Nc1ccn([C@H]2C[C@H](O)[C@H](COP(=O)([O-])OP(=O)([O-])[O-])O2)c(=O)n1,8254,301,complex (maximum common subgraph mapping),[19],0.010744,0
O=C(O)C1CC(O)CN1,O=C(O)C1CC(O)C=N1,3273,1382,complex (subgraph isomorphism mapping),"[7, 8]",0.007222,1
CC(=O)[C@@]1(O)CC[C@@H]2[C@@H]3CCC4=CC(=O)CC[C@]4(C)[C@@H]3CC[C@@]21C,CC(=O)C1(O)CCC2C3CC=C4CC(=O)CCC4(C)C3CCC21C,4808,7997,complex (subgraph isomorphism mapping),"[10, 12]",0.007791,1
CC1OC(CO)C(OP(=O)(O)OCC2OC(C)C(O)C2OP(=O)(O)OCC2OC(n3cnc4c(N)ncnc43)C(O)C2O)C1O,CC1OC(CO)C(OP(=O)(O)OCC2OC(C)C(O)C2OP(=O)(O)OCC2OC(n3cnc4c(N)ncnc43)C(OC(=O)C(N)CS)C2O)C1O,560,3906,addition (general),[40],0.00808,1
N/C(=C/C=C\C=O)C(=O)O,N/C(=C\C=C\C(=O)[O-])C(=O)O,3395,9638,addition (general),[5],0.007104,1
CCCN1CCCC[C@H]1C(=O)Nc1c(C)cccc1C,CCCN1CCCC[C@H]1C(=O)Nc1c(C)ccc(O)c1C,4335,22636,addition (general),"[15, 17]",0.007322,1
CC1OC(COP(=O)(O)OC2C(COP(=O)(O)OC3C(COP(=O)(O)O)OC(C)C3O)OC(n3cnc4c(=O)[nH]c(N)nc43)C2O)C(O)C1O,Nc1nc2[nH]cnc2c(=O)[nH]1,751,1158,elimination (general - type 1),[32],0.007497,1
C[C@@H]1C(OC2O[C@H](C(=O)O)[C@@H](O)[C@H](O)[C@H]2O)O[C@H]2OC3(C)CC[C@@H]4[C@@H](C)CCC1[C@]24OO3,CC(=O)OC1OC(OC2O[C@H](C(=O)O)[C@@H](O)[C@H](O)[C@H]2O)[C@@H](C)C2CC[C@H](C)C3CCOC132,11934,23910,complex (maximum common subgraph mapping),"[19, 21, 30, 31]",0.045443,1
CC1=C(/C=C/C(C)=C/C=C/C(C)=C/C(=O)O)C(C)(C)CCC1,CC1=C(/C=C/C(C)=C/C=C/C(C)=C/C(=O)O)C(C)(C)CCC1=O,335,1910,addition (general),[21],0.007233,1
CCCCC/C=C\C/C=C\C/C=C\C/C=C\C/C=C\CCCCC(=O)SCCN=C([O-])CCN=C([O-])[C@H](O)C(C)(C)COP(=O)(O)OP(=O)(O)OC[C@H]1O[C@@H](n2cnc3c(N)ncnc32)[C@H](O)[C@@H]1OP(=O)([O-])[O-],CCCCCC=CCC=CCC=CCC=CCC=CCCCCC(=O)OC(CC(=O)[O-])C[N+](C)(C)C,7,15408,complex (maximum common subgraph mapping),[23],0.012581,2
OC/C=C\Cl,O=C/C=C\Cl,3418,878,complex (subgraph isomorphism mapping),"[0, 1]",0.007104,1
CCCCC/C=C\CC=CC/C=C\CCCCCC[C@H](O)CC(=O)SCCN=C([O-])CCN=C([O-])[C@H](O)C(C)(C)COP(=O)(O)OP(=O)(O)OC[C@@H]1O[C@H](n2cnc3c(N)ncnc32)[C@H](O)[C@@H]1OP(=O)([O-])[O-],CCCCC/C=C\C/C=C\C/C=C\CCCCCC/C=C/C(=O)SCCN=C([O-])CCN=C([O-])[C@H](O)C(C)(C)COP(=O)(O)OP(=O)(O)OC[C@@H]1O[C@H](n2cnc3c(N)ncnc32)[C@H](O)[C@@H]1OP(=O)([O-])[O-],3807,11257,complex (maximum common subgraph mapping),[19],0.012402,1
CC(C)(COP(=O)(O)OP(=O)(O)OC[C@H]1O[C@@H](n2cnc3c(N)ncnc32)[C@@H](O)[C@H]1OP(=O)([O-])O)C(O)C([O-])=NCCC([O-])=NCCSC(=O)CCCC/C=C/C/C=C/C=C/C=C/[C@@H](SC[C@@H](N)C(=O)[O-])[C@@H](O)CCCC(=O)[O-],CC(C)(COP(=O)(O)OP(=O)(O)OC[C@H]1O[C@@H](n2cnc3c(N)ncnc32)[C@@H](O)[C@H]1OP(=O)([O-])O)C(O)C([O-])=NCCC([O-])=NCCSC(=O)/C=C/CC/C=C\C/C=C\C=C\C=C\[C@@H](SC[C@@H](N)C(=O)[O-])[C@@H](O)CCCC(=O)[O-],236,11289,complex (subgraph isomorphism mapping),"[10, 11, 50, 51]",0.012645,0
CC12CCC3C(CCC4CC(O)CCC43C)C1CCC2O,CC12CCC3C(CCC4CC(=O)CCC43C)C1CCC2O,75,6083,complex (subgraph isomorphism mapping),"[10, 11]",0.0078,1
CC(C)OC(=O)CCC/C=C\C[C@H]1[C@@H](O)C[C@@H](O)[C@@H]1CC[C@@H](O)CCc1ccccc1,O=C(O)C/C=C\CC1C(O)CC(O)C1CCC(O)CCc1ccccc1,3670,15646,complex (maximum common subgraph mapping),[7],0.011335,1
Nc1ncnc2c1ncn2C1OC(COP(=O)([O-])OP(=O)([O-])OP(=O)([O-])[O-])C(O)C1O,Nc1ncnc2c1ncn2C1OC(COP(=O)([O-])[O-])C(O)C1O,2628,1186,complex (maximum common subgraph mapping),[18],0.010962,0
O=C1[C@H]2[C@@H]3CC[C@@H](C3)[C@H]2C(=O)N1C[C@@H]1CCCC[C@H]1CN1CCN(c2nsc3ccccc23)CC1,c1ccc2c(N3CCNCC3)nsc2c1,1099,11816,elimination (general - type 1),[19],0.007492,1
CCCCC[C@H](O)/C=C/[C@H]1[C@H](O)CC(=O)[C@@H]1C/C=C\CCCC(=O)[O-],CCCCC[C@H](O)/C=C/C1=C(CC=CCCCC(=O)[O-])C(=O)CC1,6614,21815,complex (maximum common subgraph mapping),[10],0.010948,2
NC(=O)c1ncn([C@@H]2O[C@@H](COP(=O)([O-])[O-])[C@@H](O)[C@H]2O)c1N,NC(=O)c1ncn([C@@H]2O[C@@H](COP(=O)([O-])[O-])[C@@H](O)[C@H]2O)c1NC=O,5218,3717,addition (general),[21],0.007204,1
CC(=O)Oc1ccccc1C(=O)Nc1ncc([N+](=O)[O-])s1,O=C(Nc1ncc([N+](=O)[O-])s1)c1ccccc1O,9900,22926,elimination (ester hydrolysis),[1],0.00909,1
O=P([O-])([O-])O[C@H]1[C@H](OP(=O)([O-])[O-])[C@@H](OP(=O)([O-])[O-])[C@H](OP(=O)([O-])[O-])[C@@H](OP(=O)([O-])[O-])[C@H]1OP(=O)([O-])[O-],O=P([O-])([O-])O[C@H]1[C@@H](OP(=O)([O-])[O-])[C@H](OP(=O)([O-])[O-])[C@@H](OP(=O)([O-])[O-])[C@H](OP(=O)([O-])[O-])[C@H]1OP(=O)([O-])OP(=O)([O-])O,2732,8134,complex (maximum common subgraph mapping),"[2, 3, 10, 11, 16, 17, 22, 23, 28, 29, 34, 35]",0.01126,0
C=C[C@@H]1C[C@]1(NC(=O)[C@@H]1C[C@@H](Oc2ncc(OC)c3ccc(Cl)cc23)CN1C(=O)[C@@H](NC(=O)OC(C)(C)C)C(C)(C)C)C(=O)NS(=O)(=O)C1CC1,C=C[C@@H]1C[C@]1(NC(=O)[C@@H]1C[C@@H](Oc2ncc(OC)c3ccc(Cl)cc23)CN1C(=O)[C@@H](N)C(C)(C)C)C(=O)NS(=O)(=O)C1CC1,1449,18301,elimination (ester hydrolysis),[31],0.009844,1
O=C1CCc2cc(O)c(OCCCCN3CCN(c4cccc(Cl)c4Cl)CC3)cc2N1,O=C1CCC2=CC(=O)C(OCCCCN3CCN(c4cccc(Cl)c4Cl)CC3)=CC2N1,11009,1664,complex (subgraph isomorphism mapping),"[7, 29]",0.008492,1
CC#N,CC(=O)[O-],2590,2,complex (maximum common subgraph mapping),[1],0.010465,1
NP(=O)(OCCC=O)N(CCCl)CCCl,NP(=O)(OCCC(=O)O)N(CCCl)CCCl,831,175,addition (general),[6],0.007135,1
CC(=O)CC(=O)SCCNC(=O)CCNC(=O)[C@H](O)C(C)(C)COP(=O)(O)OP(=O)(O)OC[C@H]1O[C@@H](n2cnc3c(N)ncnc32)[C@H](O)[C@@H]1OP(=O)(O)O,CC(=O)CC(=O)O,2582,103,complex (maximum common subgraph mapping),[4],0.010105,1
O=C(O)C(O)C(O)C(O)C(O)COP(=O)(O)O,O=C1OC(COP(=O)(O)O)C(O)C(O)C1O,5776,5982,complex (maximum common subgraph mapping),[2],0.010412,2
CC(=O)N[C@H]1[C@@H](O)C[C@@](O)(C(=O)[O-])O[C@H]1[C@H](O)[C@H](O)COP(=O)([O-])[O-],CC(=O)N[C@H]1C(O)O[C@H](COP(=O)([O-])[O-])[C@@H](O)[C@@H]1O,5993,1578,complex (maximum common subgraph mapping),"[5, 13, 18]",0.01027,2
COc1ccc2c(c1)c(CC(=O)O)c(C)n2C(=O)c1ccc(Cl)cc1,COc1ccc2c(c1)c(CC(=O)OC1OC(C(=O)O)C(O)C(O)C1O)c(C)n2C(=O)c1ccc(Cl)cc1,5204,22209,addition (general),[12],0.007064,1
CC(C)[C@H](N)C(=O)O,[H]/N=C(\N)NCCC[C@H]([NH3+])C(=O)O,507,240,complex (maximum common subgraph mapping),"[0, 1, 2]",0.010499,2
CNC(C)=O,CC(=O)N(C)O,1174,13150,addition (general),[1],0.006907,1
NC(=O)CCC(=O)C(=O)[O-],O=C([O-])CCC(=O)C(=O)[O-],5090,270,complex (maximum common subgraph mapping),[1],0.007566,1
Nc1nc2c(ncn2C2OC(COP(=O)(O)OP(=O)(O)OC3OC(CO)C(O)C(O)C3O)C(O)C2O)c(=O)[nH]1,Nc1nc2c(ncn2C2OC(COP(=O)(O)OP(=O)(O)O)C(O)C2O)c(=O)[nH]1,1337,1397,elimination (phosphate-derivative hydrolysis),[17],0.009131,1
O=C/C=C/Cl,OC/C=C/Cl,662,1171,complex (subgraph isomorphism mapping),"[0, 1]",0.006877,1
NCCc1ccc(O)cc1,N[C@@H](Cc1ccc(O)cc1)C(=O)O,1145,1246,addition (general),[1],0.007063,1
CC(C)CCCC(C)CCCC(C)CCCC(C)CC(=O)[O-],CC(C)CCCC(C)CCCC(C)CCCC(C)CC(=O)SCCN=C([O-])CCN=C([O-])[C@H](O)C(C)(C)COP(=O)(O)OP(=O)(O)OC[C@H]1O[C@@H](n2cnc3c(N)ncnc32)[C@H](O)[C@@H]1OP(=O)([O-])[O-],4100,1484,complex (maximum common subgraph mapping),[19],0.010928,1
O=C(O)CC(Nc1ncnc2c1ncn2C1OC(COP(=O)(O)O)C(O)C1O)C(=O)O,N[C@@H](CC(=O)O)C(=O)O,957,5018,elimination (general - type 1),[6],0.006776,1
CN(C)CCCl,CNC,10733,69,elimination (general - type 1),[3],0.006434,1
Nc1ncnc2c1ncn2[C@@H]1O[C@H](COP(=O)([O-])OP(=O)([O-])OP(=O)([O-])[O-])[C@@H](O)[C@H]1O,Nc1ncnc2c1ncn2[C@H]1C[C@H](O)[C@@H](COP(=O)([O-])OP(=O)([O-])OP(=O)([O-])[O-])O1,68,614,elimination (general - type 2),[29],0.006796,1
C[C@@H]1C[C@H]2[C@@H]3CCC4=CC(=O)C=C[C@]4(C)[C@@]3(Cl)[C@@H](O)C[C@]2(C)[C@@]1(O)C(=O)CCl,C[C@@H]1C[C@H]2[C@@H]3C(O)CC4=CC(=O)C=C[C@]4(C)[C@@]3(Cl)[C@@H](O)C[C@]2(C)[C@@]1(OC(=O)c1ccco1)C(=O)CCl,9910,19470,addition (general),"[5, 23]",0.007072,2
CC(C)(COP(=O)([O-])OP(=O)([O-])OC[C@@H]1O[C@@H](n2cnc3c(N)ncnc32)[C@H](O)[C@@H]1OP(=O)([O-])[O-])[C@@H](O)C(=O)NCCC(=O)NCCS,CCC=CC[C@H]1C(=O)CC[C@@H]1CCCCCCCC(=O)SCCNC(=O)CCNC(=O)[C@H](O)C(C)(C)COP(=O)([O-])OP(=O)([O-])OC[C@@H]1O[C@@H](n2cnc3c(N)ncnc32)[C@H](O)[C@@H]1OP(=O)([O-])[O-],5,3338,addition (general),[47],0.008254,1
COc1ccc(C(=O)Nc2ccccc2CCC2CCCCN2C)cc1,CN1CCCCC1CCc1ccccc1NC(=O)c1ccc(O)cc1,11447,23463,elimination (general - type 1),[0],0.007625,1
NC(=O)N1c2ccccc2C=Cc2cc(O)ccc21,NC(=O)N1c2ccccc2C=Cc2cc(O)c(O)cc21,232,3533,addition (general),[16],0.007148,1
CCc1nn(CCCN2CCN(c3cccc(Cl)c3)CC2)c(=O)n1CC,Clc1cccc(N2CCNCC2)c1,991,11429,elimination (general - type 1),[7],0.007126,1
COC[C@H](COP(=O)([O-])[O-])OC(C)=O,COC[C@H](CO)OC(C)=O,5074,2269,elimination (phosphate-derivative hydrolysis),[6],0.008919,1
CC1OC(COP(=O)(O)OC2C(COP(=O)(O)OC3C(CO)OC(C)C3O)OC(C)C2O)C(O)C1O,CC1OC(COP(=O)(O)OC2C(COP(=O)(O)OC3C(CO)OC(C)C3O)OC(C)C2O)C(OC(=O)C(N)Cc2c[nH]cn2)C1O,3562,2068,addition (general),[33],0.007596,1
O=P([O-])([O-])OC[C@@H]1OC(O)[C@@H](O)[C@@H](O)[C@@H]1O,O=P([O-])([O-])OC[C@@H]1O[C@](O)(CO)[C@@H](O)[C@@H]1O,4107,1228,complex (maximum common subgraph mapping),"[8, 10]",0.00713,1
Clc1ccccc1CN1C=C2C=C[S+]=C2CC1,O=C1c2ccsc2CCN1Cc1ccccc1Cl,3340,15316,complex (maximum common subgraph mapping),[9],0.010271,1
Clc1ccc2c(N3CCN(CCCN4CCN(c5ccnc6cc(Cl)ccc56)CC4)CC3)ccnc2c1,Clc1ccc2c(N3CCNCC3)ccnc2c1,1580,17633,elimination (general - type 1),"[10, 12]",0.006927,1
O=[N+]([O-])C(Br)(CO)CO,C=O,7635,2344,complex (maximum common subgraph mapping),"[5, 7]",0.010044,1
O=C([O-])[C@@H](CO)O[C@@H]1O[C@H](COP(=O)([O-])[O-])[C@@H](O)[C@H](O)[C@@H]1O,O=P([O-])([O-])OC[C@@H]1OC(O)[C@@H](O)[C@@H](O)[C@@H]1O,4418,4107,elimination (general - type 1),[3],0.006797,1
CN(CCOc1ccc(CC2SC(=O)N=C2O)cc1)c1ncccc1O,O=C1NC(=O)C(Cc2ccc(OCCNc3ncccc3O)cc2)S1,1379,4056,complex (maximum common subgraph mapping),[1],0.010855,1
